# Supplementary material for: Effect of Immersion Time of Chicken Breast in Potato Starch Coating Containing Lysine on PhIP Levels
Source: Foods. 2024 Jan 10;13(2):222. doi: 10.3390/foods13020222 (PMC10814811; doi:10.3390/foods13020222)
Supplement: Supplementary file 1 [file foods-13-00222-s001.zip]

Archive with 1 entries (1 files):
- foods-2771457-supplementary.pdf
